# Supplementary material for: Exploiting cooperative pathogen behaviour for enhanced antibiotic potency: A Trojan horse approach
Source: Microbiology (Reading). 2024 Apr 30;170(4):001454. doi: 10.1099/mic.0.001454 (PMC11084615; doi:10.1099/mic.0.001454)
Supplement: Uncited Table S1. [file mic-170-01454-s002.xlsx]

## Sheet: in vivo_ex vivo
Figures in the main text	Strains or treatments	Biological replicates
Figure 5	Trojan	1030000000	1680000000	417000000	30300000	580000000	400000000
	PA14	384000000	134000000	152000000	15200000	42400000	22100000
	co-inoculated	262000000	923000000	123000000	313000000	1030000000	50000000
	delayed-mixed	3500000000	197000000	79100000	302000000	34600000	15400000
Figure 6a (Coinoculated)	PBS (Vehicle)	262000000	923000000	123000000	313000000	1030000000	50000000
	Antibiotic (Streptomycin + Carbenicillin)	12000000	21000000	18200000	153000000	19700000	333000
Figure 6b (Delayed-Mixed)	PBS (Vehicle)	3500000000	197000000	79100000	302000000	34600000	15400000
	Antibiotic (Streptomycin + Carbenicillin)	107000000	3020000	4420000	1150000	1000000	3190000
Supplemental Figure 3A (PA14R)	PBS (Vehicle)	384000000	134000000	152000000	15200000	42400000	22100000
	Antibiotic (Streptomycin + Carbenicillin)	24100000	73500000	13500000	50000000	54500000	103000000
Supplemental Figure 3B (Trojan)	PBS (Vehicle)	1030000000	1680000000	417000000	30300000	580000000	400000000
	Antibiotic (Streptomycin + Carbenicillin)	3360000	1640000	33300	22700	6400000	50000
Supplemental Figure 4A (PA14R in Co-inoculation)	PBS (Vehicle)	26200000	185000000	12300000	62500000	58800000	33300000
	Antibiotic (Streptomycin + Carbenicillin)	5790000	12600000	14200000	136000000	16400000	306000
Supplemental Figure 4B (Trojan in Co-inoculation)	PBS (Vehicle)	235000000	738000000	111000000	250000000	971000000	16700000
	Antibiotic (Streptomycin + Carbenicillin)	6190000	8390000	4050000	16900000	3280000	27800

## Sheet: in vitro
Figures in the main text	Strains or treatments	Biological replicates
Figure 2b	Trojan at 0h	300	400	500	400	700	600
	PA14 at 0h	4700	4900	4800	5000	5000	5500
	Trojan at 24h	41000000	32000000	37000000	57000000	26000000	11000000
	PA14 at 24h	47000000	30000000	51000000	59000000	27000000	29000000
Figure 4a	Unstructured Trojan at 0h	700	900	900	1100	400	300	700	500
	Unstructured PA14 at 0h	10900	8500	14000	7400	10200	4800	4500	12400
	Unstructured Trojan at 24h	11500000	10000000	10600000	9400000	7600000	6100000	6200000	8200000
	Unstructured PA14 at 24h	4000000	2700000	1700000	3100000	1600000	1300000	1700000	2700000
	0.5% agar - Trojan at 0h	1100	1200	1100	900	1200	1500	1100	1800
	0.5% agar - PA14 at 0h	15300	14500	11700	12400	11000	10800	14000	12400
	0.5% agar - Trojan at 24h	21000000	24000000	41000000	26000000	28000000	17000000	20000000	40000000
	0.5% agar - PA14 at 24h	104000000	66000000	78000000	24000000	35000000	13000000	48000000	49000000
